# Supplementary material for: Investigating the effect of sexual behaviour on oropharyngeal cancer risk: a methodological assessment of Mendelian randomization
Source: BMC Med. 2022 Jan 31;20:40. doi: 10.1186/s12916-022-02233-3 (PMC8802428; doi:10.1186/s12916-022-02233-3)
Supplement: Supplementary file 1 — Additional file 1. Single nucleotide polymorphisms robustly and independently associated with age at first sex, number of sexual partners, risk tolerance, comprehensive smoking index, smoking initiation, drinks per week and educational attainment (years of schooling). [file 12916_2022_2233_MOESM1_ESM.xlsx]

## Sheet: Sheet1
SNP	effect_allele	other_allele	effect_allele frequency
Age at first sex
rs1962545	T	C	0.479941
rs803679	G	A	0.205527
rs1392816	C	T	0.612534
rs141655075	C	T	0.96119
rs1156981	A	G	0.0985136
rs2274568	G	A	0.419751
rs79764489	G	A	0.667168
rs11204771	G	A	0.219749
rs147633738	C	T	0.933923
rs11240331	C	T	0.738345
rs10157166	C	T	0.58347
rs6586405	C	A	0.671957
rs1320330	T	G	0.17168
rs2091377	C	T	0.626912
rs2014149	T	C	0.474611
rs12463727	G	A	0.473399
rs4952343	A	G	0.552803
rs985919	C	A	0.710731
rs9789483	A	G	0.634552
rs6719762	T	C	0.525707
rs359243	T	C	0.39251
rs62180269	T	C	0.780939
rs11688027	A	G	0.926563
rs1368546	T	C	0.443264
rs12692596	C	T	0.62759
rs11678980	G	A	0.537289
rs10165889	C	A	0.779761
rs13387970	C	A	0.527543
rs7575189	G	A	0.410722
rs56306056	G	A	0.785312
rs147725178	C	T	0.960956
rs875097	A	G	0.298797
rs9809849	G	A	0.574662
rs2084572	A	G	0.549248
rs6550942	C	T	0.7846
rs114456303	C	A	0.980317
rs2278480	T	C	0.712413
rs2188151	G	T	0.574522
rs2612029	T	C	0.162144
rs6764919	G	A	0.736662
rs6445264	G	A	0.330651
rs7618715	G	A	0.580823
rs4334682	T	C	0.155918
rs12714592	A	C	0.725223
rs12714702	A	G	0.159014
rs9819555	G	A	0.434856
rs57945129	C	T	0.851143
rs705240	C	T	0.814988
rs56392241	A	C	0.606788
rs34811474	G	A	0.768341
rs72631060	C	T	0.969824
rs7671317	G	T	0.318494
rs993700	T	C	0.22252
rs10516875	T	G	0.765336
rs11729080	G	A	0.827802
rs809955	G	A	0.633963
rs12517438	T	G	0.457652
rs2406374	C	T	0.685596
rs2910032	C	T	0.482079
rs1298310	G	T	0.686291
rs4868800	G	T	0.418334
rs11955430	T	G	0.695529
rs12203592	C	T	0.780302
rs767943	C	A	0.737519
rs141547796	G	A	0.917908
rs222440	T	C	0.180171
rs1925686	G	A	0.610709
rs2397678	A	G	0.306367
rs72990858	G	A	0.903818
rs13216871	A	G	0.883828
rs12204714	C	T	0.368704
rs7785195	G	A	0.340927
rs35851551	A	G	0.898272
rs10233473	C	T	0.748242
rs12701263	C	T	0.600116
rs794375	T	C	0.57276
rs13307225	G	A	0.107011
rs2694934	A	G	0.248711
rs7783012	G	A	0.407235
rs4730883	C	A	0.490825
rs11767283	A	G	0.778797
rs11772444	G	A	0.811229
rs6966898	C	T	0.668057
rs113367286	C	T	0.720689
rs7008955	T	G	0.472696
rs10104523	T	C	0.477679
rs35918434	T	C	0.742991
rs72674824	T	C	0.758657
rs10955084	C	T	0.421306
rs9643087	C	T	0.475014
rs8180995	A	G	0.535016
rs12554512	T	C	0.583446
rs10746578	A	G	0.660448
rs10992812	G	A	0.628803
rs9886840	A	G	0.420291
rs11255903	A	C	0.744417
rs2093623	G	A	0.50299
rs2650705	A	G	0.162054
rs12244388	G	A	0.66257
rs3896224	A	G	0.587734
rs10886022	A	C	0.236288
rs7897631	A	G	0.456021
rs7079070	G	A	0.546274
rs1866710	A	G	0.291918
rs34804222	A	G	0.59362
rs4439537	T	C	0.476299
rs10770452	T	C	0.178091
rs2279574	C	A	0.457488
rs9554165	G	A	0.630561
rs61960829	G	A	0.940844
rs9538248	C	A	0.678311
rs341521	G	A	0.297777
rs2174752	G	T	0.547355
rs12894029	T	G	0.714498
rs12147463	G	A	0.807274
rs3007104	G	A	0.576728
rs10134692	C	A	0.441897
rs28929474	C	T	0.979905
rs783544	A	C	0.250522
rs4702	G	A	0.443365
rs763053	T	C	0.774886
rs9923553	A	G	0.709179
rs2870488	T	C	0.324321
rs7188873	A	G	0.376756
rs12448731	C	T	0.858022
rs76513770	T	C	0.871275
rs12446652	G	A	0.945131
rs410520	C	T	0.446224
rs28406364	C	T	0.622894
rs7503604	C	A	0.488391
rs4800204	C	T	0.431538
rs56393977	G	T	0.89788
rs9964201	C	A	0.917792
rs7236339	G	A	0.771353
rs10853981	G	A	0.668988
rs4804512	A	G	0.235082
rs807478	A	G	0.503838
rs117831144	C	T	0.97031
rs1609598	C	T	0.648833
Number of sexual partners
rs539096	A	G	0.22336
rs17785382	A	G	0.605621
rs446952	T	C	0.449861
rs2422136	A	C	0.521466
rs12042107	T	C	0.47279
rs2021638	T	G	0.809285
rs35068223	A	T	0.793964
rs58184964	A	G	0.37704
rs2568464	T	C	0.592686
rs75120545	T	C	0.0220049
rs10490064	A	G	0.390622
rs4671379	T	C	0.396089
rs7560588	A	G	0.261472
rs12328348	A	G	0.544102
rs12613959	A	G	0.127764
rs13021322	T	C	0.428503
rs72807203	T	C	0.161919
rs62147239	T	C	0.518001
rs266060	A	G	0.528488
rs12466947	A	T	0.306668
rs7582837	C	G	0.275639
rs34700861	T	C	0.200878
rs13093086	A	G	0.48109
rs9856718	A	G	0.834031
rs2163971	T	C	0.454065
rs6763449	C	G	0.860902
rs35384579	C	G	0.62085
rs73166548	T	G	0.275824
rs12486601	A	G	0.728488
rs716936	T	C	0.185833
rs28457046	C	G	0.422636
rs7635829	A	G	0.231352
rs2279829	T	C	0.221466
rs163327	A	G	0.522128
rs1106095	A	G	0.220234
rs49969	T	C	0.628519
rs73214903	A	G	0.887589
rs16884402	T	C	0.708654
rs2647256	T	C	0.210363
rs10518544	T	C	0.0773021
rs74366100	T	C	0.948029
rs357508	A	C	0.117077
rs6452792	A	G	0.544118
rs72780746	T	C	0.820604
rs40465	T	G	0.686187
rs31612	T	C	0.808269
rs72801026	T	C	0.271697
rs13156646	C	G	0.37798
rs4242224	T	C	0.652264
rs13174776	C	G	0.12587
rs2071303	T	C	0.650508
rs6908726	C	G	0.910071
rs10498846	T	C	0.472544
rs9372625	A	G	0.366739
rs9320980	A	G	0.13203
rs6916079	T	G	0.745334
rs7771570	T	C	0.506822
rs4870034	A	G	0.306006
rs10950415	A	G	0.585694
rs1015511	A	G	0.440114
rs4377898	A	T	0.500169
rs7799410	A	G	0.203665
rs1443750	C	G	0.616816
rs6467145	A	G	0.592516
rs34060248	C	G	0.582384
rs2272095	C	G	0.751848
rs57920447	A	G	0.597321
rs17149632	T	C	0.701016
rs6995692	C	G	0.559516
rs13248757	T	C	0.741638
rs11775396	T	C	0.334247
rs62519841	A	G	0.0985679
rs1381666	C	G	0.323622
rs35681505	T	C	0.728411
rs1418351	C	G	0.359378
rs12379790	A	G	0.191962
rs10786721	A	C	0.404312
rs55731932	T	C	0.317108
rs16918024	T	C	0.0631198
rs7942078	A	T	0.641546
rs2155290	C	G	0.578072
rs7954112	A	G	0.405343
rs59660079	T	C	0.222328
rs804667	T	C	0.2836
rs9570035	C	G	0.605805
rs10138911	T	G	0.434555
rs11157138	A	G	0.296381
rs10782490	T	C	0.502525
rs76284431	A	T	0.150785
rs12432904	T	G	0.359778
rs6576006	A	C	0.319202
rs35219418	A	T	0.755682
rs34488670	T	C	0.785694
rs4702	A	G	0.551755
rs12928897	A	C	0.154481
rs4781978	C	G	0.811749
rs55942317	A	G	0.0890052
rs72805613	A	G	0.597767
rs9922596	T	C	0.210363
rs6499595	C	G	0.39806
rs285012	T	C	0.635017
rs12451892	T	C	0.605451
rs62063281	A	G	0.795196
rs6504568	T	C	0.74903
rs148544378	T	C	0.0117955
rs78251123	A	T	0.0267632
rs1145247	T	C	0.644041
rs1011392	A	G	0.654296
rs149344987	A	T	0.97085
rs72930774	A	G	0.947798
rs784242	A	G	0.676301
rs72932563	A	G	0.0305359
rs1531518	A	G	0.334093
rs1549319	T	C	0.752649
rs11664298	A	G	0.18571
rs273512	T	C	0.424761
rs455425	A	G	0.132784
Risk tolerance
rs6426658	A	G	0.39538
rs55745410	A	G	0.635494
rs74068655	T	G	0.821574
rs687790	T	C	0.693071
rs1935571	T	G	0.523375
rs4271249	T	G	0.579458
rs2798421	A	C	0.305759
rs55678495	A	G	0.152864
rs12037322	A	C	0.797213
rs1211538	A	C	0.753218
rs2249190	T	C	0.780967
rs58560561	T	G	0.362642
rs12751210	C	G	0.42627
rs13030106	C	G	0.278565
rs2176263	C	G	0.594564
rs10191477	T	C	0.386926
rs163503	A	G	0.338343
rs7594447	A	C	0.861919
rs4671351	A	C	0.372066
rs10865313	A	G	0.432753
rs1438026	T	C	0.665953
rs786250	T	C	0.348445
rs10190777	C	G	0.571096
rs6748341	C	G	0.675485
rs17328201	T	G	0.816631
rs2063886	A	C	0.321882
rs1374197	A	G	0.520326
rs13095117	A	G	0.405852
rs2003485	T	C	0.326317
rs13327339	C	G	0.467863
rs2172845	A	C	0.691069
rs114459574	A	G	0.977903
rs993137	T	C	0.611719
rs7624230	C	G	0.115106
rs2325036	A	C	0.610132
rs4605551	T	C	0.644641
rs62262269	C	G	0.150832
rs940174	T	C	0.575916
rs6778487	T	G	0.653064
rs114600294	C	G	0.180721
rs12487748	A	T	0.136711
rs58400863	A	G	0.347475
rs2350771	A	G	0.437311
rs10007598	T	C	0.930305
rs10007784	T	C	0.766846
rs992493	T	C	0.209193
rs6884452	A	C	0.36389
rs6880870	T	G	0.427949
rs6874731	T	G	0.543363
rs77182875	A	T	0.180782
rs253754	T	C	0.749045
rs3849046	T	C	0.522559
rs10043722	A	G	0.599815
rs198801	T	C	0.639744
rs1417998	A	T	0.112365
rs1233508	T	G	0.479874
rs28361032	A	G	0.632815
rs12210560	T	C	0.331937
rs12202969	A	G	0.463751
rs475125	A	G	0.526086
rs2357023	T	C	0.552248
rs72965482	T	C	0.0820604
rs9388490	T	C	0.471712
rs4709200	T	C	0.571574
rs62425620	T	C	0.346119
rs60359704	A	G	0.310933
rs2470951	A	T	0.604604
rs7783012	A	G	0.559316
rs12705985	A	G	0.38554
rs75254175	C	G	0.0395904
rs9641536	A	T	0.493933
rs4551267	T	C	0.445919
rs13273716	T	C	0.151956
rs56738524	A	G	0.190853
rs7003528	T	C	0.320326
rs2409095	A	T	0.76449
rs7387531	C	G	0.196273
rs6987057	T	G	0.185217
rs75681102	T	C	0.181183
rs140116958	A	G	0.85114
rs12547439	T	C	0.791669
rs9329227	C	G	0.638805
rs2409669	A	G	0.408593
rs12546540	A	G	0.837897
rs7818737	A	G	0.181645
rs13249227	C	G	0.430875
rs4537316	T	C	0.844133
rs62519839	T	C	0.110979
rs1051920	T	C	0.264629
rs983583	T	C	0.403804
rs1110320	A	C	0.570157
rs10905461	T	C	0.281691
rs3781373	T	C	0.62684
rs12413701	T	C	0.757961
rs7099822	C	G	0.412519
rs35424804	T	C	0.475793
rs2239030	A	G	0.425208
rs17573719	T	C	0.578288
rs4762097	A	G	0.654342
rs10860328	T	G	0.807299
rs3764002	T	C	0.271897
rs7965253	T	C	0.350616
rs2153515	A	G	0.760394
rs7145844	C	G	0.880474
rs741273	A	G	0.498337
rs1799796	T	C	0.684617
rs35606600	A	G	0.673637
rs1369420	A	G	0.561857
rs4782274	C	G	0.819587
rs149934732	T	C	0.0775485
rs918755	T	G	0.359516
rs7192890	T	C	0.537619
rs11655325	A	G	0.465861
rs11080149	T	C	0.111441
rs1328110	T	C	0.401386
rs77706698	A	G	0.155282
rs8078436	T	C	0.436957
rs17579930	T	C	0.421466
rs669086	T	C	0.771158
rs624244	A	G	0.666431
rs1531518	A	G	0.334093
rs8091761	A	G	0.366138
rs67361341	A	C	0.387527
Comprehensive smoking index
rs8042849	C	T	0.34229
rs113382419	C	A	0.889325
rs6011779	C	T	0.191239
rs9919670	G	A	0.612185
rs2890772	G	T	0.413181
rs35175834	G	A	0.78844
rs12244388	G	A	0.661124
rs11783093	C	T	0.838811
rs11210229	A	G	0.383666
rs62155874	A	G	0.87336
rs10226228	A	G	0.62964
rs6119897	G	A	0.761716
rs2867112	T	G	0.834596
rs986391	G	A	0.366555
rs3742365	T	C	0.595136
rs2401924	G	C	0.501955
rs7807019	A	G	0.540327
rs549845	G	A	0.301161
rs10922907	A	T	0.45105
rs7569203	A	C	0.688725
rs17309874	G	A	0.740357
rs6778080	T	C	0.267372
rs8042134	T	G	0.541083
rs17576594	G	A	0.7235
rs7766610	C	A	0.182634
rs1922018	C	T	0.364422
rs7553348	G	A	0.437656
rs7528604	G	A	0.565613
rs329120	C	T	0.580672
rs12623702	A	G	0.613375
rs13296519	G	T	0.606385
rs6935954	A	G	0.421108
rs4671357	T	C	0.518819
rs3896224	A	G	0.585286
rs326341	G	A	0.524943
rs4391802	A	G	0.707464
rs72678864	G	A	0.828591
rs112282219	G	A	0.958949
rs10879871	T	G	0.343436
rs889398	C	T	0.588005
rs4473348	A	T	0.249978
rs1221148	C	G	0.587062
rs317021	T	A	0.814287
rs1933270	T	G	0.363726
rs8614	C	A	0.817489
rs11255908	T	G	0.743485
rs13153393	A	G	0.883937
rs2678670	A	T	0.485528
rs7333559	G	A	0.211711
rs76608582	C	A	0.953011
rs421983	T	C	0.519028
rs4543592	T	C	0.519912
rs11948770	T	C	0.768248
rs7039819	G	A	0.427307
rs10282292	C	T	0.361838
rs2838834	C	T	0.699459
rs624833	T	G	0.694697
rs62135536	C	T	0.968256
rs3811038	T	C	0.723852
rs359243	T	C	0.392886
rs11768481	C	A	0.666168
rs6779302	G	T	0.632921
rs35169606	T	G	0.612204
rs67596067	G	A	0.648812
rs2675638	G	A	0.58057
rs75742406	G	A	0.738854
rs71367545	G	A	0.790533
rs71627581	G	A	0.888811
rs13016665	C	A	0.576725
rs369230	G	T	0.307565
rs10052591	T	C	0.573358
rs3769949	T	A	0.527845
rs7155595	A	C	0.674282
rs7077678	C	T	0.623429
rs860326	C	T	0.427696
rs12202536	A	G	0.512754
rs4814873	C	T	0.76659
rs147412694	G	A	0.850009
rs9842947	C	T	0.326165
rs2894808	T	A	0.922121
rs12708665	A	G	0.284632
rs202645	A	G	0.202939
rs62098013	G	A	0.63991
rs4957528	A	C	0.208497
rs1246265	T	C	0.30456
rs6598539	T	C	0.488672
rs13009008	A	G	0.327713
rs17553262	A	C	0.884605
rs7297175	T	C	0.431355
rs245774	A	G	0.271691
rs6962772	A	G	0.845551
rs12481282	G	C	0.722343
rs35343344	C	A	0.732713
rs6562474	C	G	0.650606
rs775758	A	T	0.432859
rs2062882	G	A	0.586782
rs7519626	C	T	0.323676
rs9435340	T	A	0.344234
rs34866095	A	G	0.686187
rs348809	A	G	0.347637
rs1050847	C	T	0.425845
rs73220544	A	C	0.842295
rs4571506	C	T	0.539523
rs732083	G	A	0.333362
rs6741228	T	C	0.433309
rs4949465	T	C	0.869552
rs62175972	T	C	0.965939
rs136233	A	G	0.809084
rs12831617	C	T	0.764305
rs11861214	G	T	0.78364
rs10918701	G	A	0.372247
rs10823968	A	T	0.632969
rs74086911	G	A	0.925459
rs4731925	C	T	0.315607
rs28485305	C	T	0.631482
rs1193237	G	C	0.439176
rs60952428	T	C	0.909149
rs9904288	T	C	0.707772
rs12967855	A	G	0.331225
rs2254710	C	A	0.236356
rs72674867	A	T	0.764568
rs1931263	G	T	0.510321
rs57611503	G	A	0.484578
rs61796681	A	T	0.912365
rs6957896	C	T	0.503261
rs2080870	A	T	0.258107
Smoking initiation
rs1008078	T	C	0.402
rs1022376	C	T	0.516
rs10233018	G	A	0.516
rs10279261	A	G	0.618
rs1030015	T	G	0.52
rs10490159	T	C	0.394
rs1050847	T	C	0.559
rs10789369	G	A	0.615
rs10853981	A	G	0.33
rs10885480	C	T	0.284
rs10914684	A	G	0.324
rs10945141	A	G	0.263
rs10953957	A	G	0.386
rs10966092	C	T	0.267
rs11057005	G	A	0.441
rs1106363	T	C	0.345
rs11076962	C	T	0.279
rs1109480	A	G	0.384
rs11162019	T	C	0.363
rs1116690	G	A	0.742
rs1126757	T	C	0.473
rs112725451	T	C	0.169
rs113230003	A	G	0.255
rs1139897	A	G	0.23
rs1150668	G	T	0.419
rs11594623	C	T	0.234
rs11611651	A	G	0.087
rs11642231	A	G	0.369
rs11713899	C	A	0.171
rs117657830	G	A	0.042
rs11768481	A	C	0.34
rs11783093	T	C	0.158
rs11791671	T	C	0.067
rs118202	T	G	0.812
rs1187820	T	C	0.439
rs12022778	C	A	0.202
rs12027999	C	T	0.12
rs12130857	A	G	0.325
rs12195240	A	G	0.285
rs12244388	A	G	0.35
rs12474587	T	G	0.429
rs12517438	G	T	0.538
rs12714017	C	T	0.511
rs12739243	C	T	0.221
rs12878369	A	C	0.415
rs12918191	G	A	0.243
rs1291821	G	A	0.534
rs13007361	A	G	0.208
rs13110073	C	T	0.395
rs13261666	T	G	0.517
rs13392222	C	A	0.139
rs13437771	G	A	0.155
rs1373178	G	T	0.588
rs1381287	T	C	0.467
rs1381775	C	T	0.712
rs1385108	T	C	0.239
rs13906	T	C	0.109
rs1435672	C	T	0.56
rs1445649	C	T	0.538
rs1449012	T	C	0.463
rs1514176	A	G	0.58
rs1549979	T	C	0.615
rs160631	G	T	0.731
rs16826827	C	T	0.124
rs1714521	C	A	0.411
rs17197663	A	G	0.125
rs17229285	T	C	0.505
rs1733760	C	T	0.51
rs1772572	A	C	0.324
rs1811739	A	G	0.248
rs1889571	G	T	0.131
rs1901477	G	A	0.511
rs2010921	A	G	0.311
rs2063976	T	C	0.665
rs2155646	C	T	0.4
rs221988	C	A	0.384
rs2279829	T	C	0.216
rs2289791	T	G	0.247
rs2319545	A	C	0.149
rs2378662	A	G	0.541
rs2526390	T	C	0.334
rs2587507	C	T	0.502
rs2710634	C	T	0.521
rs2796793	A	G	0.452
rs281296	A	G	0.357
rs28441558	C	T	0.056
rs2901785	A	G	0.446
rs290601	T	C	0.274
rs2925128	T	C	0.385
rs2939756	A	G	0.48
rs3218116	T	C	0.256
rs329124	G	A	0.428
rs34342129	C	T	0.509
rs34399632	G	A	0.232
rs34553878	G	A	0.111
rs35656245	A	G	0.276
rs3764351	A	G	0.657
rs3810496	C	T	0.619
rs3811038	C	T	0.279
rs3820277	T	G	0.526
rs3847244	T	C	0.47
rs3934797	A	G	0.182
rs4044321	G	A	0.644
rs42417	T	C	0.691
rs4264267	T	C	0.527
rs4476253	A	G	0.24
rs4674993	G	A	0.2
rs4727189	C	T	0.344
rs4752018	A	C	0.231
rs4759229	G	A	0.656
rs4790874	T	C	0.532
rs4818005	A	G	0.581
rs4822102	T	C	0.618
rs4837631	T	C	0.446
rs4877285	A	G	0.668
rs4912332	T	C	0.491
rs540860	G	A	0.543
rs55786907	G	A	0.162
rs58400863	A	G	0.347
rs59537158	T	C	0.214
rs6050446	G	A	0.971
rs61533748	C	T	0.384
rs61886926	T	C	0.384
rs61959481	A	G	0.21
rs62007780	T	G	0.416
rs62193862	A	G	0.1
rs62246017	A	G	0.323
rs6265	T	C	0.188
rs6437769	T	C	0.581
rs6438436	T	C	0.816
rs644740	T	C	0.457
rs6452785	T	C	0.474
rs6497840	A	G	0.707
rs6568832	A	G	0.754
rs67050670	G	A	0.229
rs6731872	G	T	0.826
rs6750529	T	C	0.744
rs6756212	T	C	0.535
rs67777803	T	G	0.172
rs6874731	G	T	0.484
rs6890961	T	C	0.624
rs6936160	T	C	0.698
rs6948707	G	T	0.419
rs6986430	C	T	0.222
rs7024924	C	T	0.174
rs7072776	G	A	0.712
rs7134009	C	T	0.287
rs71367544	T	C	0.203
rs71592686	C	T	0.274
rs71602617	T	C	0.216
rs72780746	C	T	0.173
rs72938304	A	G	0.113
rs748832	G	A	0.371
rs75919030	C	T	0.267
rs7631379	C	T	0.206
rs76608582	A	C	0.049
rs7696257	A	G	0.366
rs77215829	C	A	0.131
rs77283305	A	G	0.306
rs7743165	G	T	0.495
rs7809303	A	G	0.325
rs7836565	T	C	0.718
rs7929518	G	A	0.773
rs7943721	A	G	0.829
rs7969559	G	A	0.713
rs8005334	G	T	0.36
rs8096225	C	A	0.703
rs876793	C	T	0.349
rs9288999	A	G	0.735
rs9302604	G	A	0.435
rs9323328	G	A	0.537
rs951740	A	G	0.625
rs9540731	T	C	0.509
rs9545155	C	T	0.478
rs9826984	A	G	0.542
rs9922607	T	C	0.2
Drinks per week
rs10236149	G	A	0.123
rs10438820	T	C	0.702
rs10506274	T	G	0.484
rs10750025	T	C	0.686
rs10753661	A	G	0.684
rs10978550	C	T	0.206
rs11030084	T	C	0.184
rs11692435	A	G	0.085
rs11940694	G	A	0.597
rs12088813	C	A	0.267
rs1217091	C	T	0.812
rs1229984	C	T	0.963
rs1260326	C	T	0.601
rs12655091	A	G	0.53
rs12795042	C	A	0.623
rs12907323	G	A	0.411
rs13024996	A	C	0.364
rs13032049	G	A	0.283
rs13107325	T	C	0.072
rs13250583	T	C	0.213
rs13383034	T	C	0.329
rs17177078	T	C	0.063
rs17665139	T	C	0.149
rs2011092	C	T	0.339
rs2165670	A	G	0.106
rs2472297	T	C	0.249
rs281379	A	G	0.508
rs2854334	G	A	0.615
rs28680958	A	G	0.217
rs28929474	T	C	0.018
rs35034355	A	G	0.521
rs3748034	T	G	0.143
rs378421	A	G	0.404
rs3803800	G	A	0.786
rs3809162	G	A	0.397
rs4092465	G	A	0.635
rs4548913	A	G	0.632
rs4815364	A	G	0.616
rs4842786	A	G	0.584
rs4916723	C	A	0.416
rs4938230	A	C	0.842
rs55872084	T	G	0.235
rs55932213	G	A	0.736
rs56030824	A	G	0.322
rs56337305	C	T	0.383
rs58107686	A	C	0.328
rs62250685	G	A	0.614
rs6460047	C	T	0.208
rs6787172	G	T	0.554
rs682011	C	T	0.559
rs6951574	C	T	0.458
rs705687	G	A	0.785
rs7074871	A	G	0.255
rs72859280	T	G	0.036
rs77165542	T	C	0.035
rs7950166	T	C	0.637
rs823114	A	G	0.553
rs828867	A	G	0.545
rs9607814	A	C	0.2
rs9950000	T	C	0.395
Age at first sex (full instrument)
rs1962545	T	C	0.479941
rs803679	G	A	0.205527
rs7533341	G	C	0.387809
rs1392816	C	T	0.612534
rs111991969	C	A	0.926878
rs7525548	A	T	0.437398
rs77214504	A	T	0.951903
rs140681455	C	CGGCCG	0.87281
rs141655075	C	T	0.96119
rs1156981	A	G	0.098514
rs10922907	A	T	0.450844
rs1931262	T	C	0.509156
rs1146566	A	G	0.227342
rs2274568	G	A	0.419751
rs79764489	G	A	0.667168
rs11204771	G	A	0.219749
rs113142203	A	AC	0.677557
rs147633738	C	T	0.933923
rs199769930	G	C	0.842947
rs11240331	C	T	0.738345
rs10157166	C	T	0.58347
1:232574635_GA_G	GA	G	0.751807
rs6586405	C	A	0.671957
rs1320330	T	G	0.17168
rs2091377	C	T	0.626912
rs2014149	T	C	0.474611
rs138850767	A	ATATTATTATTATTAT	0.631005
rs12463727	G	A	0.473399
rs4952343	A	G	0.552803
2:44108016_TCTC_T	TCTC	T	0.967977
rs35508442	C	CA	0.380261
2:45184405_GT_G	GT	G	0.56956
rs985919	C	A	0.710731
rs1516172	C	G	0.798741
rs9789483	A	G	0.634552
rs6719762	T	C	0.525707
rs359243	T	C	0.39251
rs70959844	T	TTC	0.558101
rs62180269	T	C	0.780939
rs11688027	A	G	0.926563
2:100817138_CT_C	CT	C	0.594917
rs1368546	T	C	0.443264
2:105942069_CTT_C	CTT	C	0.872318
rs145846361	A	AAC	0.369243
rs10496949	G	C	0.421834
rs1226414	A	T	0.493166
rs12692596	C	T	0.62759
rs11678980	G	A	0.537289
rs10165889	C	A	0.779761
rs13387970	C	A	0.527543
rs13009323	A	T	0.66957
rs7575189	G	A	0.410722
rs56306056	G	A	0.785312
rs147725178	C	T	0.960956
rs76253389	A	AG	0.759317
rs76536952	C	CT	0.517319
rs875097	A	G	0.298797
rs6748341	C	G	0.684666
rs9809849	G	A	0.574662
rs2084572	A	G	0.549248
rs6550942	C	T	0.7846
rs114456303	C	A	0.980317
3:24919701_ATT_A	ATT	A	0.391755
rs2278480	T	C	0.712413
rs67723420	T	A	0.624313
rs562462868	C	CAAA	0.11437
rs2188151	G	T	0.574522
rs2612029	T	C	0.162144
rs186723454	A	G	0.848307
rs6764919	G	A	0.736662
rs6445264	G	A	0.330651
rs7618715	G	A	0.580823
rs4334682	T	C	0.155918
rs2317603	A	T	0.570767
rs12714592	A	C	0.725223
rs112523595	T	C	0.371681
rs6797231	G	C	0.687965
rs12714702	A	G	0.159014
rs9819555	G	A	0.434856
3:107929179_CT_C	CT	C	0.416489
rs369789482	AAT	A	0.758154
rs57945129	C	T	0.851143
rs705240	C	T	0.814988
rs56392241	A	C	0.606788
rs752703112	TA	T	0.614559
rs767462343	GTTTAAT	G	0.669257
rs34811474	G	A	0.768341
rs702	A	T	0.162194
rs72631060	C	T	0.969824
rs7671317	G	T	0.318494
rs993700	T	C	0.22252
rs10516875	T	G	0.765336
rs11729080	G	A	0.827802
rs809955	G	A	0.633963
rs435538	C	G	0.769066
rs760743414	CG	C	0.633724
rs12517438	T	G	0.457652
rs12523398	T	A	0.827487
rs8185308	T	G	0.26515
5:50693443_TAA_T	TAA	T	0.617143
rs7381195	T	A	0.388609
rs71301503	A	AC	0.661411
rs12653396	T	A	0.431702
rs34073570	C	CT	0.601298
rs2406374	C	T	0.685596
rs35080996	T	TA	0.820272
rs561029885	A	AT	0.822117
rs2910032	C	T	0.482079
rs1298310	G	T	0.686291
5:163053372_ACT_A	ACT	A	0.554526
rs4868800	G	T	0.418334
rs11955430	T	G	0.695529
rs245753	T	C	0.318184
rs12203592	C	T	0.780302
6:19184926_TA_T	TA	T	0.227087
rs767943	C	A	0.737519
6:26316118_TTTTCTTTC_T	TTTTCTTTC	T	0.390785
rs7746553	C	G	0.848517
rs141547796	G	A	0.917908
rs222440	T	C	0.180171
rs370705844	AAC	A	0.766336
6:67524049_TATA_T	TATA	T	0.612319
rs1925686	G	A	0.610709
rs2397678	A	G	0.306367
6:101380228_CT_C	CT	C	0.26674
rs72990858	G	A	0.903818
rs28858382	C	G	0.473907
rs13216871	A	G	0.883828
rs12204714	C	T	0.368704
rs369498508	C	CCACACACACA	0.364607
7:1272278_CCCCT_C	CCCCT	C	0.224633
rs377694807	C	T	0.462159
rs7785195	G	A	0.340927
rs56066200	T	TA	0.733139
rs198310	A	T	0.786207
rs35851551	A	G	0.898272
rs10233473	C	T	0.748242
rs12701263	C	T	0.600116
rs794375	T	C	0.57276
rs540866996	G	GAGAA	0.845913
rs13307225	G	A	0.107011
rs2694934	A	G	0.248711
rs7783012	G	A	0.407235
rs11770163	G	C	0.668541
rs4730883	C	A	0.490825
rs11767283	A	G	0.778797
rs11772444	G	A	0.811229
rs6966898	C	T	0.668057
rs113367286	C	T	0.720689
rs1991651	C	G	0.382382
rs7008955	T	G	0.472696
8:36757677_GAC_G	GAC	G	0.581364
rs7828172	A	G	0.399991
rs2923407	T	A	0.546386
rs7824756	T	C	0.706234
8:53131037_TC_T	TC	T	0.822895
rs1585634	G	C	0.198771
rs10104523	T	C	0.477679
rs11382985	A	AT	0.173908
rs35918434	T	C	0.742991
rs372420182	C	T	0.978648
rs72674824	T	C	0.758657
rs10955084	C	T	0.421306
rs9643087	C	T	0.475014
rs13280592	C	G	0.273087
rs8180995	A	G	0.535016
rs7033296	A	T	0.200248
9:14522303_AATTG_A	AATTG	A	0.92292
rs4961705	G	C	0.652843
rs12554512	T	C	0.583446
rs10746578	A	G	0.660448
9:86412594_TCCTTTTCATCATTA_T	TCCTTTTCATCATTA	T	0.873463
rs10992812	G	A	0.628803
rs777352006	ATT	A	0.652252
rs9886840	A	G	0.420291
9:127889369_CA_C	CA	C	0.685908
9:134946074_ATATCTGCCTGGGGC_A	ATATCTGCCTGGGGC	A	0.318835
9:140251458_G_A	G	A	0.876206
rs11255903	A	C	0.744417
rs11458658	C	CA	0.615977
rs2093623	G	A	0.50299
rs2650705	A	G	0.162054
rs61856978	T	C	0.66001
rs12244388	G	A	0.66257
rs3896224	A	G	0.587734
rs10886022	A	C	0.236288
10:119997692_TTG_T	TTG	T	0.817826
rs7897631	A	G	0.456021
rs7079070	G	A	0.546274
rs1866710	A	G	0.291918
rs10835387	G	C	0.655432
rs34804222	A	G	0.59362
rs780814398	CA	C	0.738152
rs199507956	G	GTT	0.148609
rs4439537	T	C	0.476299
rs590414	A	T	0.497739
rs111709606	G	GA	0.625495
rs34880764	A	AG	0.384689
rs11428242	C	CA	0.276363
rs10743299	G	C	0.374251
rs10770452	T	C	0.178091
12:23291638_ATATAAT_A	ATATAAT	A	0.970736
rs35179240	T	TATA	0.560948
rs202149107	C	CA	0.806333
rs285582	C	T	0.17884
rs59957074	T	TGTTTTA	0.589118
rs7955865	A	T	0.351453
rs7972441	C	A	0.357495
rs2279574	C	A	0.457488
rs752331861	A	AG	0.859395
rs9554165	G	A	0.630561
rs7987501	G	C	0.548085
13:55678200_TA_T	TA	T	0.556853
rs61960829	G	A	0.940844
rs9538248	C	A	0.678311
rs341521	G	A	0.297777
rs2174752	G	T	0.547355
rs10646652	T	TATTA	0.502987
rs12894029	T	G	0.714498
rs139881447	A	T	0.975666
rs34902169	T	TA	0.61101
rs12147463	G	A	0.807274
rs3007104	G	A	0.576728
rs12878359	A	C	0.465577
rs551086366	G	GT	0.634472
rs10134692	C	A	0.441897
rs28929474	C	T	0.979905
rs76715069	G	C	0.791881
14:103303456_TG_T	TG	T	0.784856
15:47677875_AT_A	AT	A	0.787348
rs783544	A	C	0.250522
rs4702	G	A	0.443365
rs1014403	G	A	0.585869
rs763053	T	C	0.774886
rs9923553	A	G	0.709179
16:7344525_GAAA_G	GAAA	G	0.805586
rs2870488	T	C	0.324321
rs4985127	T	G	0.383756
rs7188873	A	G	0.376756
rs12448731	C	T	0.858022
rs76513770	T	C	0.871275
rs12446652	G	A	0.945131
rs200005647	T	TG	0.238939
rs11866420	C	G	0.426119
rs410520	C	T	0.446224
rs3853548	A	G	0.487263
rs28406364	C	T	0.622894
rs6504551	T	G	0.736337
rs7503604	C	A	0.488391
rs4800204	C	T	0.431538
rs2849767	A	T	0.325179
rs56393977	G	T	0.89788
rs148544378	C	T	0.979442
rs34155040	C	T	0.57708
18:50005483_CTTGT_C	CTTGT	C	0.39676
rs9964201	C	A	0.917792
rs776081653	TCTTTA	T	0.667716
rs7236339	G	A	0.771353
rs10853981	G	A	0.668988
rs4804512	A	G	0.235082
rs807478	A	G	0.503838
rs117831144	C	T	0.97031
rs2145108	G	T	0.740782
rs6058613	C	G	0.161462
rs35852264	C	CA	0.294946
rs1609598	C	T	0.648833
rs4809346	T	C	0.842354
rs375909440	A	ATT	0.957366
rs7473421	A	T	0.806018
rs62599791	G	A	0.809587
rs146852038	G	A	0.859389
rs6637831	G	A	0.527956
Educational attainment (years of schooling)
rs34394051	G	A	0.1599
rs12028010	C	T	0.2228
rs1008078	T	C	0.4099
rs12134151	C	G	0.5221
rs10797055	G	A	0.5102
rs2820314	C	A	0.3163
rs4846724	A	G	0.4915
rs59123361	A	G	0.1054
rs4839155	G	T	0.25
rs10798418	T	C	0.466
rs3747631	C	G	0.2279
rs622169	T	C	0.4677
rs301800	C	T	0.8197
rs74701752	T	G	0.09524
rs1620977	G	A	0.6905
rs1569092	A	G	0.182
rs10875121	C	G	0.8571
rs575113	A	G	0.2772
rs663234	G	C	0.6122
rs2901616	A	G	0.517
rs79523955	G	A	0.09524
rs2819336	C	T	0.6616
rs9436866	C	A	0.09524
rs3026996	C	A	0.284
rs35039375	G	A	0.09354
rs16854920	C	T	0.3554
rs71646142	T	C	0.1735
rs3897821	G	A	0.3503
rs72807818	A	G	0.1241
rs1106090	A	G	0.6259
rs9679654	C	T	0.4847
rs1427298	T	C	0.4116
rs13422673	T	C	0.4847
rs11678980	A	G	0.4456
rs62183776	T	C	0.1905
rs4972400	A	G	0.352
rs11694904	T	C	0.3384
rs4667025	A	G	0.3878
rs1455350	A	T	0.4711
rs62184480	T	C	0.2449
rs112806496	G	C	0.08503
rs7594904	C	T	0.4184
rs13010566	C	A	0.5612
rs10191758	G	A	0.381
rs7603132	A	G	0.1548
rs11681861	G	T	0.1565
rs16846463	G	A	0.1173
rs67890737	A	C	0.3265
rs76076331	T	C	0.131
rs10189857	G	A	0.4184
rs6731373	A	G	0.3367
rs62157915	C	T	0.05952
rs10205801	A	G	0.5068
rs6731967	C	G	0.2092
rs10856785	T	C	0.7296
rs12468040	G	T	0.6037
rs11123818	A	G	0.3946
rs2570497	T	C	0.6735
rs1947114	G	A	0.2551
rs1882273	C	G	0.3469
rs13029509	A	G	0.4677
rs77719387	A	T	0.01701
rs9882532	C	T	0.3639
rs13090388	T	C	0.3095
rs6803651	T	G	0.415
rs9289300	C	T	0.1837
rs7650602	C	T	0.4286
rs35475880	T	G	0.1837
rs55736314	G	C	0.4167
rs66568921	G	T	0.3639
rs79269403	A	G	0.2228
rs6805241	C	T	0.1973
rs17048855	A	G	0.3248
rs4328757	T	C	0.6514
rs115000530	T	A	0.06122
rs2885198	G	A	0.5017
rs73874335	T	C	0.05952
rs77025239	A	G	0.1088
rs363096	C	T	0.5748
rs1450782	G	T	0.602
rs61747885	T	G	0.1412
rs17598675	C	T	0.5187
rs1949226	A	T	0.5901
rs36083520	C	T	0.1667
rs1595973	T	C	0.5595
rs115454970	T	G	0.3044
rs28373063	C	G	0.2075
rs13130765	C	G	0.4558
rs9995567	A	G	0.3827
rs12503522	T	C	0.2483
rs1391438	C	T	0.6854
rs12643771	T	C	0.3112
rs2347526	C	T	0.6378
rs112687095	A	G	0.165
rs337637	A	G	0.3367
rs13141210	T	C	0.5085
rs13145650	T	C	0.90816
rs969512	T	A	0.2959
rs11732657	A	G	0.7007
rs10940921	G	T	0.5697
rs152603	G	A	0.3861
rs10073890	G	A	0.7364
rs892612	C	A	0.8418
rs12519073	T	C	0.2381
rs78721320	A	G	0.2041
rs2441111	A	G	0.5323
rs34316	C	A	0.5799
rs17489649	G	A	0.3265
rs702606	C	T	0.1701
rs4700393	G	A	0.5289
rs12332731	A	T	0.2024
rs3890802	A	G	0.2687
rs31940	A	G	0.1344
rs17563464	A	C	0.2041
rs1363862	A	G	0.2602
rs1827540	G	A	0.466
rs6867851	C	G	0.4235
rs74643044	C	T	0.02721
rs1592757	C	G	0.3759
rs406413	T	A	0.2109
rs1584469	T	C	0.3112
rs2545798	A	T	0.4949
rs4352658	T	C	0.09014
rs9320493	G	A	0.8639
rs4392737	G	A	0.3827
rs9503598	A	G	0.4388
rs72828517	C	T	0.1412
rs9342482	T	G	0.2908
rs9386319	G	A	0.4269
rs9372625	A	G	0.4133
rs11752914	C	T	0.1973
rs6938002	A	G	0.3963
rs9384679	T	C	0.4082
rs10456918	C	A	0.182
rs6557171	C	T	0.7245
rs9349956	C	A	0.2398
rs2182505	C	T	0.7364
rs2179152	C	T	0.6429
rs2256965	G	A	0.5425
rs9386787	G	A	0.5136
rs4870482	G	C	0.2585
rs3800546	G	C	0.2704
rs17551064	G	A	0.1599
rs7803932	A	G	0.1565
rs2283076	G	A	0.2143
rs4726070	A	G	0.6207
rs7808399	G	A	0.5476
rs36119825	A	G	0.4694
rs113615161	T	C	0.1395
rs7796203	A	G	0.5255
rs2971970	G	T	0.7721
rs62444881	T	C	0.1905
rs62439690	A	G	0.267
rs10240905	C	T	0.6684
rs11772580	T	G	0.2534
rs4073894	A	G	0.1769
rs113520408	A	G	0.2857
rs320693	C	G	0.4728
rs10215082	G	A	0.5612
rs535307	G	A	0.6769
rs34853711	C	G	0.2466
rs79265434	G	A	0.1173
rs6959891	G	A	0.2959
rs35417702	T	C	0.5765
rs7016302	G	C	0.1769
rs2923431	C	G	0.6446
rs77702622	A	G	0.07653
rs67885444	T	C	0.1718
rs4733264	C	G	0.631
rs7833201	C	G	0.1344
rs2725370	C	T	0.7109
rs1866823	A	G	0.551
rs837080	C	T	0.4932
rs59480703	C	G	0.1633
rs7012546	T	C	0.4201
rs2447535	G	A	0.7245
rs1566085	T	G	0.5697
rs113182709	A	G	0.02381
rs7863447	A	G	0.8333
rs17425572	G	A	0.5425
rs111821073	T	C	0.1633
rs10963297	G	C	0.2517
rs7029718	A	G	0.4354
rs1105307	A	G	0.2449
rs7031698	C	T	0.7755
rs4743923	C	T	0.3673
rs1051474	C	T	0.2738
rs4382592	G	T	0.699
rs10760023	G	C	0.3316
rs12375949	C	T	0.5697
rs12682775	C	T	0.2143
rs7924036	T	G	0.5391
rs17126938	C	T	0.1207
rs1925576	G	A	0.4422
rs73344830	G	A	0.602
rs1291818	C	T	0.5153
rs10994777	A	G	0.1395
rs790647	A	C	0.2347
rs4384309	A	G	0.4796
rs3013014	A	G	0.6105
rs7920624	T	A	0.4932
rs55771711	C	G	0.2279
rs72840994	G	T	0.182
rs10887801	T	G	0.4371
rs7928622	T	A	0.3078
rs80171383	A	G	0.1241
rs11601122	G	A	0.1497
rs894067	A	G	0.3929
rs4945424	A	C	0.415
rs12574281	C	A	0.3997
rs7481514	G	A	0.665
rs795230	T	C	0.4184
rs77128898	T	C	0.02211
rs76878669	G	C	0.2534
rs510706	C	G	0.6156
rs17565975	A	G	0.5306
rs12804787	G	A	0.06803
rs4757957	C	G	0.6514
rs11023749	A	G	0.6701
rs9704097	A	C	0.4728
rs10765775	A	G	0.3963
rs1143770	T	C	0.5918
rs35309068	G	T	0.466
rs710629	A	G	0.6565
rs7315713	T	A	0.6633
rs401687	C	G	0.4558
rs1558727	T	C	0.4847
rs10773002	T	A	0.7211
rs4766424	G	C	0.91156
rs73301698	A	G	0.2262
rs77835879	G	A	0.09014
rs17110109	C	T	0.3776
rs10862376	A	T	0.1361
rs1671770	C	A	0.8061
rs10772644	C	G	0.8929
rs1689510	C	G	0.3435
rs4964046	G	A	0.335
rs7977614	G	A	0.3078
rs7993663	C	T	0.3571
rs4497562	G	A	0.2823
rs7321274	G	A	0.1956
rs11620355	A	G	0.1156
rs9529119	G	C	0.8027
rs7332724	T	C	0.2619
rs277828	A	C	0.2568
rs2478208	C	G	0.5
rs1334297	A	G	0.784
rs9556958	T	C	0.5289
rs2067854	A	G	0.182
rs8020034	A	G	0.2058
rs11627087	G	A	0.08503
rs4904523	A	G	0.4592
rs736282	C	T	0.5153
rs242093	A	G	0.5476
rs8008382	C	T	0.6871
rs176218	T	G	0.2007
rs4442732	G	A	0.5969
rs730384	A	G	0.4558
rs2998315	G	A	0.5782
rs2787101	T	C	0.6173
rs56391344	A	G	0.2381
rs4778058	C	T	0.5221
rs117799466	C	G	0.3776
rs2414072	A	T	0.4864
rs28513670	G	A	0.1531
rs4984541	G	A	0.2415
rs11635092	A	G	0.3639
rs6493265	T	C	0.3895
rs2052285	A	G	0.5765
rs3809634	G	A	0.335
rs60483752	C	G	0.5816
rs117468730	A	G	0.0119
rs9936270	T	C	0.3078
rs35316276	T	C	0.2942
rs9938678	T	A	0.2432
rs4888746	G	A	0.3776
rs34485537	T	C	0.3895
rs9933256	G	A	0.4082
rs4787457	G	A	0.3146
rs818415	G	T	0.182
rs9914918	A	G	0.2823
rs1381247	C	T	0.2908
rs2302761	T	C	0.1905
rs12602286	T	G	0.8861
rs12940014	C	T	0.5204
rs225291	G	A	0.8027
rs11871429	G	A	0.2041
rs74998289	G	T	0.2398
rs11657342	A	G	0.3554
rs613872	T	G	0.8282
rs11081529	C	T	0.2568
rs12955211	A	T	0.3554
rs11663602	A	C	0.2568
rs10460095	A	G	0.5867
rs9964724	T	C	0.6599
rs7233920	A	G	0.216
rs1618725	T	C	0.5204
rs62097985	T	C	0.4116
rs2554835	A	G	0.398
rs192436652	T	C	0.02211
rs2905426	T	G	0.6446
rs76608582	A	C	0.04082
rs2287838	A	G	0.534
rs7257460	C	T	0.2704
rs175325	A	T	0.5816
rs4810227	A	G	0.6344
rs4369924	A	G	0.1684
rs6513959	G	A	0.2789
rs16995054	T	C	0.2007
rs6123924	G	A	0.1599
rs6122735	T	C	0.4133
rs7278859	T	A	0.3078
rs1964927	G	A	0.6378
rs743316	C	T	0.182
rs35532491	T	A	0.1071
rs3788556	C	T	0.5408
rs9616906	A	G	0.4235
